# Supplementary material for: Dipolarophile-Controlled Regioselective 1,3-Dipolar Cycloaddition: A Switchable Divergent Access to Functionalized N-Fused Pyrrolidinyl Spirooxindoles
Source: Int J Mol Sci. 2023 Feb 13;24(4):3771. doi: 10.3390/ijms24043771 (PMC9966135; doi:10.3390/ijms24043771)
Supplement: Supplementary file 1 [file ijms-24-03771-s001.zip]

Archive with 1 entries (1 files):
- ijms-2178663-supplementary.pdf
